# Supplementary material for: Modelling the Spread of Foot and Mouth Disease in Different Livestock Settings in Italy to Assess the Cost Effectiveness of Potential Control Strategies
Source: Animals (Basel). 2025 Jan 29;15(3):386. doi: 10.3390/ani15030386 (PMC11816357; doi:10.3390/ani15030386)
Supplement: Supplementary file 1 [file animals-15-00386-s001.zip]

Archive with 1 entries (1 files):
- animals-3403029-supplementary.pdf
